# Supplementary material for: Identification of novel noncoding transcripts in telomerase-negative yeast using RNA-seq
Source: Sci Rep. 2016 Jan 20;6:19376. doi: 10.1038/srep19376 (PMC4726298; doi:10.1038/srep19376)
Supplement: Supplementary Table 1 [file srep19376-s2.xls]

## Sheet: Supp_Table_1.csv
tracking_id	Category/name	WT_presenescent_matchFPKM	WT_early_senescent_matchFPKM	WT_late_senescent_matchFPKM	WT_early_survivor_matchFPKM	WT_survivor_matchFPKM	presenescence_FPKM	early_senescence_FPKM	late_senescence_FPKM	early_survivor_FPKM	survivor_FPKM	Length	Chromosome	Start	End	Validated?	Adjacent gene RT-PCR?
TCONS_00000004	SUT	0	0	0	0.99043	0	0	0	0.160552	0	2.83534	375	chrI	6578	6952
TCONS_00000058	SUT	3.81251	11.466	7.74754	7.74374	5.568	13.2211	10.3255	9.84182	8.9381	15.1565	1143	chrI	177426	178568	RT-PCR	x
TCONS_00000243	SUT	3.84098	5.47287	5.9857	2.83204	8.86705	7.15674	8.69588	7.19884	6.81435	13.0766	960	chrII	288236	289195
TCONS_00000382	SUT	0	0	0	2.15394	6.61234	1.36704	2.82835	1.64883	0.604528	14.1223	322	chrII	702057	702378	RT-PCR	x
TCONS_00000389	SUT	5.42602	1.3667	1.15181	4.40079	3.67054	5.30343	7.26095	6.1635	5.15235	16.85	573	chrII	718195	718767
TCONS_00000722	SUT	0	0	0	0	0	0	0	0.177785	0.0119274	7.7496	472	chrIII	8611	9082
TCONS_00000735	TML1	21.6798	9.41328	3.91949	17.2821	34.9273	48.2982	58.3914	42.4808	45.2504	17.0997	288	chrIII	41059	41246	RT-PCR
TCONS_00000764	SUT	15.8154	7.25653	6.20899	11.6958	17.0008	16.3913	34.8049	26.5446	25.0216	42.4222	510	chrIII	125339	125848
TCONS_00000765	SUT	3.17835	5.80866	1.64385	1.88149	4.75093	5.42645	19.369	8.22193	6.71815	25.188	569	chrIII	126937	127505
TCONS_00000773	SUT	0	0	0	0	0	0	0	0	0	18.1827	313	chrIII	157823	158135
TCONS_00000775	SUT	0	0	1.82898	0	0	0	0	0	0	4.38712	480	chrIII	166864	167343
TCONS_00000944	SUT	1.43448	2.17675	3.05864	1.56034	0.741529	0.959884	1.24804	1.54965	1.46161	1.10555	1193	chrIII	273097	274289
TCONS_00000955	TML2	8.71218	10.6378	15.0893	7.08346	8.13582	19.3353	35.5174	21.5344	15.0525	33.3109	602	chrIII	308441	309042
TCONS_00000956	SUT	0	0	0	0	0.1686	0	0.908892	0	0.064727	9.76532	346	chrIII	310333	310678
TCONS_00001325	SUT	6.55947	19.4763	24.5637	13.1281	0	0.177248	33.0505	26.3311	20.9055	26.0648	552	chrIV	1049679	1050230
TCONS_00001459	TML3	10.0108	28.8358	23.9016	19.7637	26.3384	40.0021	47.3254	33.2814	28.1783	2.48358	355	chrIV	1459342	1459696
TCONS_00001652	TML4	0	0	0	0	0	0	0	0	0	16.9871	442	chrIV	443904	444345	RT-PCR
TCONS_00001679	TML5	0	0	0	0	0	0	0	0	0	17.9134	458	chrIV	505798	506255
TCONS_00001680	TML6	0	0	0	0	0	1.07353	3.50075	0.0100503	0	20.154	842	chrIV	506525	507366
TCONS_00001730	SUT	3.38446	0	3.33783	0	2.38572	0	0	0	0	7.76812	586	chrIV	651984	652569
TCONS_00001809	SUT	0	0.75719	0	1.5283	0	1.61876	2.99849	1.04558	0.930351	5.23621	426	chrIV	889082	889507
TCONS_00001818	SUT	34.0328	37.9022	34.8241	13.2262	74.3795	35.4674	26.6596	24.9876	23.7022	33.2807	384	chrIV	909514	909897
TCONS_00001858	TML7	0	0	0	0	0	0.404289	0.731124	0	0	44.5229	1849	chrIV	1017349	1019197	RT-PCR
TCONS_00001937	SUT	27.7632	44.6435	36.2773	17.0388	7.52421	16.8881	37.9269	41.4744	32.6097	0.00826968	470	chrIV	1252028	1252497
TCONS_00001965	SUT	5.64483	8.11844	4.35187	3.95935	4.50555	6.49739	8.9201	7.91026	8.01732	1.97346	1261	chrIV	1340847	1342107
TCONS_00002051	TML8	3.42781	4.67438	8.37903	5.79232	5.45902	12.5361	19.1976	13.573	15.6879	16.041	948	chrIX	29294	30241
TCONS_00002052	SUT	17.5041	13.6121	31.4959	21.3325	28.5418	25.2726	26.827	27.9449	29.0364	2.05305	390	chrIX	30362	30751
TCONS_00002053	SUT	0	2.0802	0	0	0.160912	0	0	0	0	2.92987	440	chrIX	33012	33451
TCONS_00002114	TML9	0	0	2.40997	2.33646	9.32673	1.12995	12.3158	7.71282	7.91527	19.6711	268	chrIX	245678	245945
TCONS_00002186	SUT	0.957938	2.52082	3.05513	0.694403	1.69568	2.84659	1.74671	3.44998	4.1911	12.5986	3478	chrIX	426813	430290
TCONS_00002187	SUT	0	0.485852	0	0	0	0	0.00231165	0	0	28.7557	550	chrIX	432678	433227
TCONS_00002190	TML10	0.895708	0.879716	0.828388	2.5411	0.929236	4.38159	5.16376	3.28156	3.54999	8.48495	721	chrIX	436477	437197
TCONS_00002388	TML11	0.293853	0.438351	0.22815	0.558286	0.382461	1.63998	2.27601	1.72254	1.21939	17.4929	971	chrV	23290	24260
TCONS_00002389	SUT	11.9379	5.18962	4.37362	2.66057	8.16763	13.467	10.5028	7.7832	8.28482	3.02657	297	chrV	24627	24923
TCONS_00002430	SUT	11.6519	12.6803	5.89691	6.0984	12.0394	9.13713	11.5019	11.2539	11.5912	23.7365	464	chrV	110627	111090
TCONS_00002491	SUT	3.97744	8.44518	5.85094	6.18814	11.1237	3.69039	3.2516	3.6959	4.28525	14.2284	439	chrV	284487	284925
TCONS_00002525	SUT	8.82106	11.5311	11.4276	9.06817	9.12007	10.7301	8.09478	11.2233	9.72482	12.8191	449	chrV	377980	378428
TCONS_00002636	SUT	302.968	176.084	152.473	177.128	940.729	297.818	305.15	302.636	353.787	27.3866	192	chrV	130762	130953	RT-PCR
TCONS_00002693	TML12	0	0	0	0	0	0	16.0055	9.70688	0.234567	18.6441	251	chrV	298152	298402
TCONS_00002738	SUT	10.0322	8.06378	7.05254	6.92862	5.13168	1.15719	8.33083	4.45762	5.7486	3.66954	454	chrV	416682	417135
TCONS_00002791	SUT	66.621	94.1696	70.304	39.8408	43.1189	29.8329	59.7457	46.9094	54.2315	25.648	271	chrV	362758	363028
TCONS_00002821	TML13	0	0	0	0	0	2.60287	11.3584	4.30325	2.16445	26.9196	271	chrVI	100965	101235
TCONS_00002914	SUT	29.7291	19.247	13.5958	24.8518	74.0034	23.8512	7.51886	11.9426	23.0032	5.19984	377	chrVI	110188	110564
TCONS_00002915	SUT	5.94374	3.69181	1.15283	3.90522	8.98168	6.2938	4.70538	6.33672	5.73427	1.44626	1166	chrVI	111144	112309
TCONS_00002928	TML14	2.55898	6.22214	3.17262	0.897051	2.4862	7.35371	18.7592	12.7793	7.96807	29.6816	393	chrVI	168538	168930
TCONS_00003321	TML15	1.25371	1.10096	0.636333	2.06628	2.5307	6.61982	13.3942	8.70403	7.5837	24.1571	1029	chrVII	1066052	1067080
TCONS_00003558	SUT	0	4.35774	14.7764	3.46713	6.89832	3.96959	13.7738	7.48197	5.70301	3.37419	451	chrVII	712601	713051
TCONS_00003656	SUT	7.5971	0	1.83131	6.29928	4.31112	9.75035	7.31894	15.3433	16.6602	10.4091	395	chrVII	986830	987224
TCONS_00003700	TML16	0	0.426662	0	0.430586	0.821117	1.57645	2.4851	1.77558	1.32528	15.853	598	chrVII	567999	568596
TCONS_00003853	SUT	32.3293	53.0861	43.0332	55.63	164.285	31.6599	129.19	110.622	105.876	24.0329	165	chrVIII	429462	429626
TCONS_00003919	SUT	24.0879	5.84198	7.74528	5.61295	36.0237	22.2246	17.5859	10.3252	12.4067	13.432	417	chrVIII	48248	48664
TCONS_00004062	TML17	3.02109	4.1164	3.18989	3.11379	3.29141	10.3054	14.6517	12.0246	9.12948	13.8709	588	chrVIII	458228	458815
TCONS_00004063	SUT	23.0456	4.52992	12.7996	14.9125	37.3111	5.73742	3.62428	5.92642	6.71436	12.2424	270	chrVIII	461768	462037
TCONS_00004090	SUT	0.897918	0	1.69327	0	0	0	0.844823	0.931154	0.625643	17.6711	455	chrVIII	302109	302563
TCONS_00004092	TML18	1.42339	0.494424	0.514669	0.49897	0	6.49159	10.4767	6.99107	5.44943	11.5003	544	chrVIII	531075	531618
TCONS_00004284	SUT	10.4991	7.5561	9.53037	6.84477	21.2887	9.67211	10.076	11.4291	9.88475	163.757	1513	chrX	605916	607428
TCONS_00004413	TML19	0	0	0	0	0	1.00774	0.198214	0.00472046	0	14.9595	1132	chrX	223741	224872
TCONS_00004440	SUT	15.7027	25.8479	19.168	19.551	39.025	22.8009	19.0933	20.1308	21.481	5.25292	847	chrX	322262	323108
TCONS_00004575	TML20	5.51879	9.42874	4.08434	3.33147	10.9746	15.3785	24.9732	15.6865	15.1414	15.0073	331	chrX	740355	740685
TCONS_00004737	TML21	2.19836	4.76008	0	4.57046	9.17245	11.5448	13.2031	9.3725	8.8453	55.0854	409	chrXI	468880	469288
TCONS_00004885	SUT	19.0191	26.4391	20.7601	21.7205	32.5535	33.0624	37.0459	31.787	31.0446	7.79585	1507	chrXI	303604	305110
TCONS_00004886	SUT	0	0	1.17441	3.14477	0.593444	0.930656	1.76156	0.833267	0.632593	46.2802	502	chrXI	308316	308817
TCONS_00005012	TML22	2.35658	3.04849	3.1701	2.70734	3.03644	6.56023	11.2708	7.96833	6.77651	25.6211	3051	chrXI	642964	646014
TCONS_00005013	SUT	24.3971	17.0652	25.1507	21.327	57.9352	45.9852	58.8718	41.3115	31.2399	25.1975	318	chrXI	649995	650312
TCONS_00005017	TML23	0	0	0	1.5319	0	13.1214	15.352	10.0109	6.73596	4.14485	312	chrXI	664285	664596
TCONS_00005018	TML24	0	0	0	0	0	2.92689	7.05222	2.02539	1.01361	1.7879	200	chrXI	665674	665873
TCONS_00005023	SUT	24.3474	0	28.2484	20.1596	85.7052	33.1052	35.2994	40.5916	42.5861	12.6899	185	chrXII	16330	16514
TCONS_00005246	SUT	782.62	370.117	447.579	304.357	723.209	558.043	655.163	495.441	456.456	6.91389	129	chrXII	752012	752140	RT-PCR	x
TCONS_00005543	SUT	39.2948	37.3751	25.4692	35.5424	17.2461	10.0696	22.2893	22.6997	18.8755	18.4489	258	chrXII	510373	510630
TCONS_00005721	TML25	0	0	0	0	0	0	0	0	0	28.1985	448	chrXII	1030149	1030596
TCONS_00005734	TML26	0.893204	0.12583	0.63627	0.961545	1.05584	4.26302	5.666	3.52299	2.98903	14.1051	1540	chrXII	449707	451246
TCONS_00005735	SUT	8.64005	0	1.23272	4.21158	4.34553	0	0.498569	2.04644	0.827603	14.8593	345	chrXII	1043192	1043536
TCONS_00005736	TML27	0	0	0.447868	0	0.186356	2.80741	1.25185	0.846245	0.244367	11.7542	1153	chrXII	1061465	1062617
TCONS_00005741	SUT	8.50081	7.68907	17.07	11.0546	24.4905	15.3735	18.6411	13.4202	14.6976	11.8764	576	chrXIII	13488	14063
TCONS_00005949	SUT	13.3302	22.7027	4.81993	3.56076	2.01998	9.89899	6.23297	5.00564	4.60553	22.4571	268	chrXIII	625448	625715
TCONS_00006006	SUT	16.7612	8.59834	16.0767	9.03896	2.85005	6.46943	20.596	20.5175	14.8648	9.53109	315	chrXIII	782176	782490
TCONS_00006016	SUT	37.1167	19.0892	16.7708	31.4048	51.7772	27.0997	31.1396	36.7431	37.3997	42.5529	523	chrXIII	807587	808109
TCONS_00006063	SUT	43.523	28.0099	32.0984	54.7319	71.8626	20.8187	14.5382	13.2447	17.1047	17.1968	390	chrXIII	45980	46369
TCONS_00006189	TML28	6.31572	7.99823	6.36746	9.46547	10.2967	14.2782	14.6157	10.5793	12.2697	14.395	1323	chrXIII	433148	434470
TCONS_00006300	TML29	2.27925	4.38402	3.53214	4.4392	4.517	7.43878	9.36425	8.55828	7.68227	20.3943	841	chrXIII	769540	770380	RT-PCR	x
TCONS_00006422	TML30	0	1.07759	1.12171	1.37242	5.8481	2.04076	2.39883	1.60198	1.76709	15.7866	516	chrXIV	174763	175278
TCONS_00006466	SUT	3.73111	0	1.84088	3.61228	3.85746	5.23953	2.68427	3.2444	3.09378	16.6147	394	chrXIV	301892	302285
TCONS_00006496	SUT	29.7629	14.0195	17.4354	23.3816	28.7371	32.882	21.353	23.2028	25.263	16.7172	327	chrXIV	373826	374152
TCONS_00006581	SUT	5.24749	3.80342	1.85498	0.913584	4.05439	4.84479	5.8158	3.63625	3.66967	13.1599	487	chrXIV	599344	599830
TCONS_00006636	SUT	77.63	81.3557	73.2196	105.902	33.7969	50.5193	61.3647	88.5682	89.1801	13.0942	392	chrXIV	730241	730632
TCONS_00006643	SUT	7.87855	7.39315	4.8839	9.07536	18.6449	10.2715	4.71474	18.1392	15.0475	15.6654	325	chrXIV	759525	759849
TCONS_00006648	TML31	0	0	0	0	0	0	0	0	0	35.7491	733	chrXIV	776354	777086
TCONS_00006924	SUT	1.36507	0	0	2.00317	0.961181	0.206525	0.931136	0	2.88177	1.58958	677	chrXV	21663	22339
TCONS_00006987	SUT	24.0422	17.8045	6.86042	6.65116	18.4339	28.7909	33.6614	19.2518	20.1093	19.702	239	chrXV	226185	226423
TCONS_00007230	TML32	5.71986	5.68981	4.75546	6.14722	7.37028	10.9869	7.54911	8.16812	8.8548	28.8576	1676	chrXV	978347	980022
TCONS_00007242	SUT	4.98766	4.13508	2.88641	3.65589	4.26559	4.35766	10.3133	8.03306	4.8346	15.7709	741	chrXV	1018991	1019731
TCONS_00007294	SUT	2.11077	6.04211	2.14267	4.91354	10.3174	9.19963	10.4654	6.33784	4.29993	15.4207	449	chrXV	73448	73896
TCONS_00007328	SUT	5.3874	3.8756	7.92505	8.6145	15.0791	12.2251	10.0039	6.64683	8.45079	26.3447	551	chrXV	170071	170621
TCONS_00007390	SUT	8.79765	7.04798	7.30415	1.67827	0	0	1.82021	0.695101	0.847512	11.9377	377	chrXV	343415	343791
TCONS_00007402	TML33	3.67477	3.49981	3.73957	3.83417	7.32062	7.70929	9.8952	10.9272	9.69442	62.9295	1521	chrXV	385095	386615
TCONS_00007459	TML34	37.9095	20.6806	35.3634	24.8358	34.9516	60.3945	93.5078	51.1064	52.9724	16.4058	404	chrXV	518528	518931	RT-PCR
TCONS_00007647	SUT	9.96525	11.2507	7.24468	25.3437	7.77537	27.395	20.348	27.8463	25.2845	14.5535	518	chrXV	1044674	1045191
TCONS_00007649	SUT	161.979	71.0603	37.5045	81.3852	54.0184	132.043	71.5989	45.4224	48.0795	40.0199	209	chrXV	1048204	1048412	Northern
TCONS_00007652	TML35	4.70555	2.82317	4.05769	4.2453	4.6876	6.31365	13.0174	9.27632	7.9343	25.0301	931	chrXV	1054436	1055366
TCONS_00007655	SUT	7.91752	15.7574	20.7058	13.4653	7.63925	7.4534	28.952	21.197	15.2881	18.0272	693	chrXV	1063864	1064556
TCONS_00007835	TML36	0	0	0	0	0	0	0	0	0	1.42607	407	chrXVI	581591	581997
TCONS_00007837	TML37	7.61074	14.5663	8.49308	8.18969	12.0782	16.3854	27.4253	33.4804	36.8784	25.3805	569	chrXVI	586591	587159
TCONS_00007838	TML38	3.52229	3.76909	8.55163	7.09135	7.1895	17.5988	14.8566	14.078	15.0209	19.5055	891	chrXVI	587779	588669
TCONS_00007839	TML39	1.30095	0.903788	2.55371	1.60712	2.29587	10.133	14.4191	7.998	5.73625	16.7142	576	chrXVI	588868	589443	RT-PCR	x
TCONS_00007840	TML40	0	0	2.58617	0	0	13.757	17.2274	9.24741	8.13019	11.7595	436	chrXVI	591271	591706
TCONS_00007846	SUT	6.10681	7.67773	7.51849	6.39726	7.44372	4.79373	6.00214	6.29799	5.1907	29.2287	1155	chrXVI	607541	608695
TCONS_00007978	TML41	0.942999	5.20695	1.46431	4.29299	1.35361	7.64889	10.028	7.57901	6.85277	19.3851	443	chrXVI	22200	22642
TCONS_00007981	SUT	7.54613	5.99232	12.3669	6.12366	11.8742	28.3531	12.619	12.9725	12.5514	61.0746	580	chrXVI	40283	40862
TCONS_00008144	SUT	13.6675	9.85992	12.6888	21.0532	19.6828	19.4402	31.53	23.1939	24.0353	328.384	395	chrXVI	520566	520960	RT-PCR
TCONS_00008232	SUT	178.638	122.083	92.1631	80.1394	3.01956	23.6039	41.6507	87.0694	77.1189	25.1849	168	chrXVI	771346	771513
TCONS_00008236	SUT	13.5685	15.0482	12.4787	16.1098	34.3721	16.3581	19.603	20.1422	20.005	1.94984	1362	chrXVI	780443	781804
TCONS_00008296	SUT	11.3288	20.1144	14.2999	14.6492	21.2702	19.2599	19.845	20.3475	18.6117	5.94764	2024	chrXVI	929288	931311
