# Supplementary material for: Identification of novel noncoding transcripts in telomerase-negative yeast using RNA-seq
Source: Sci Rep. 2016 Jan 20;6:19376. doi: 10.1038/srep19376 (PMC4726298; doi:10.1038/srep19376)
Supplement: Supplementary Table 2 [file srep19376-s3.xls]

## Sheet: Sheet1
P values associated with Pearson correlation coefficient for indicated gene pairs
lncRNA_id	GENE (3')		PVALUE	lncRNA_id	GENE (5')	PVALUE
TCONS_00001142	MRH1		0.445	TCONS_00001369	TCP1	0.0239
TCONS_00005706	YOR385W		0.3554	TCONS_00005736	YPR014C	0.0367
TCONS_00005185	YOR376W-A		0.6011	TCONS_00005721	RPA135	0.0385
TCONS_00002190	RPS8B		0.5935	TCONS_00002491	ADH4	0.0484
TCONS_00001809	YIL165C		0.0743	TCONS_00001937	YIR042C	0.0514
TCONS_00000764	YCR023C		0.4833	TCONS_00000773	YCR090C	0.074
TCONS_00004455	FYV6		0.3405	TCONS_00004885	ENB1	0.0967
TCONS_00004064	YMR182W-A		0.4591	TCONS_00004440	YNL179C	0.098
TCONS_00002914	TRA1		0.6558	TCONS_00003321	MPH3	0.0982
TCONS_00002928	BNA3		0.8166	TCONS_00003428	YKL068W-A	0.1115
TCONS_00005012	ALR1		0.3055	TCONS_00005023	YOR105W	0.1118
TCONS_00005736	YPR015C		0.1731	TCONS_00006016	DIM1	0.1333
TCONS_00003321	COS5		0.1942	TCONS_00003458	FLO10	0.1379
TCONS_00005721	tK(CUU)P		0.7214	TCONS_00005741	YPR015C	0.1382
TCONS_00003427	YKL071W		0.1066	TCONS_00003700	RFX1	0.1448
TCONS_00005023	VAM3		0.8505	TCONS_00005706	FRE5	0.1582
TCONS_00002785	PRP8		0.2954	TCONS_00002918	IME1	0.1656
TCONS_00003919	FMP27		0.127	TCONS_00004284	YMR082C	0.1812
TCONS_00004534	YNL018C		NA	TCONS_00004886	THI20	0.1891
TCONS_00005735	YPR015C		0.5433	TCONS_00006006	YPL277C	0.194
TCONS_00000773	KIN82		0.684	TCONS_00000776	ADH7	0.1945
TCONS_00002791	WSC4		0.4251	TCONS_00002925	IME2	0.1961
TCONS_00002229	YFL012W		0.4079	TCONS_00002525	ADH4	0.1968
TCONS_00002693	MGA1		0.4974	TCONS_00002914	SFB3	0.1991
TCONS_00002858	OYE2		0.9178	TCONS_00003012	RPL43B	0.2035
TCONS_00003458	NFT1		0.9385	TCONS_00004062	YLR460C	0.2092
TCONS_00003428	tV(AAC)K1		0.0965	TCONS_00003853	RPL6B	0.2095
TCONS_00001679	SAC7		0.0111	TCONS_00001730	YIL169C	0.2111
TCONS_00001818	YIL060W		0.3391	TCONS_00001965	HXT13	0.2463
TCONS_00005246	YOR378W		0.2348	TCONS_00005734	YPR013C	0.2497
TCONS_00002186	RNR1		0.0244	TCONS_00002388	YFL012W	0.2516
TCONS_00002525	ZRT1		0.3421	TCONS_00002858	STB5	0.258
TCONS_00003334	FCJ1		NA	TCONS_00003656	AYT1	0.2658
TCONS_00005949	EAF3		0.2706	TCONS_00006189	THI22	0.2775
TCONS_00004885	IMA2		0.2997	TCONS_00005013	ATG19	0.2896
TCONS_00002114	KAP123		0.4202	TCONS_00002229	YFL012W-A	0.2988
TCONS_00002187	SAK1		0.0838	TCONS_00002430	BIO2	0.3091
TCONS_00003699	CDC25		0.0904	TCONS_00004064	RGM1	0.3099
TCONS_00001313	MRH1		NA	TCONS_00001459	GTB1	0.3137
TCONS_00002053	ICL1		0.4688	TCONS_00002190	AST2	0.3151
TCONS_00003429	FLO10		0.6215	TCONS_00003919	RIF2	0.3214
TCONS_00005734	YPR014C		0.8912	TCONS_00005949	YPR022C	0.3229
TCONS_00004062	PAU4		0.9114	TCONS_00004407	YMR247W-A	0.3321
TCONS_00005018	DFG16		0.0077	TCONS_00005543	RDR1	0.3335
TCONS_00000722	YCR007C		0.1903	TCONS_00000764	YCR022C	0.366
TCONS_00000251	YBR241C		0.1016	TCONS_00000251	THI2	0.3753
TCONS_00000776	RDS1		0.1438	TCONS_00000955	SSD1	0.3849
TCONS_00003012	SFC1		0.4743	TCONS_00003429	SIR1	0.3902
TCONS_00001369	UPC2		0.1378	TCONS_00001679	RVS167	0.4
TCONS_00000058	YAR023C		0.0584	TCONS_00000058	PAU7	0.4091
TCONS_00004092	BUL2		0.2653	TCONS_00004455	YNL134C	0.4103
TCONS_00000004	SEO1		0.8056	TCONS_00000004	YAL067W-A	0.4173
TCONS_00002821	STB5		0.1529	TCONS_00002928	NUP82	0.4285
TCONS_00001730	YIL166C		0.5703	TCONS_00001897	YPS6	0.433
TCONS_00000956	YDR506C		0.8963	TCONS_00001142	PST2	0.4492
TCONS_00003700	YLR177W		0.4994	TCONS_00004090	PET111	0.464
TCONS_00000389	YCL048W-A		0.3138	TCONS_00000735	YCR007C	0.4762
TCONS_00000243	CHS3		0.5167	TCONS_00000243	SCO2	0.4862
TCONS_00001729	YIL166C		0.2878	TCONS_00001818	SNP1	0.5287
TCONS_00002051	YEL068C		0.6464	TCONS_00002114	FLO8	0.5339
TCONS_00004407	GAD1		0.0548	TCONS_00004575	HOL1	0.5441
TCONS_00001897	YIR040C		0.5529	TCONS_00002052	YEL023C	0.545
TCONS_00000252	SPO23		0.4591	TCONS_00000252	ARO4	0.5603
TCONS_00002389	YFR012W-A		0.3869	TCONS_00002785	DNA2	0.5647
TCONS_00001459	YDR222W		0.5601	TCONS_00001680	LRS4	0.5706
TCONS_00001680	DOT1		0.1209	TCONS_00001809	YIL166C	0.5712
TCONS_00004873	AIF1		NA	TCONS_00005012	YOL131W	0.5763
TCONS_00002430	IMA1		0.3423	TCONS_00002791	OCA5	0.589
TCONS_00000382	VBA3		0.4641	TCONS_00000389	YCL049C	0.5968
TCONS_00002925	SET4		0.6911	TCONS_00003427	tW(CCA)K	0.6006
TCONS_00005013	IRA2		0.0819	TCONS_00005185	YOR376W	0.624
TCONS_00002052	GEA2		0.7992	TCONS_00002186	ARG5,6	0.6369
TCONS_00003853	FPR4		0.8694	TCONS_00004091	URA10	0.6604
TCONS_00000955	DPL1		0.933	TCONS_00001141	ATP16	0.6617
TCONS_00003904	RDN37-1		0.4713	TCONS_00004092	CTK3	0.6633
TCONS_00004737	YNR068C		0.9547	TCONS_00004968	PRE10	0.6712
TCONS_00001325	BMH2		0.44	TCONS_00001652	YDR278C	0.685
TCONS_00001965	YEL068C		0.1646	TCONS_00002053	YER064C	0.695
TCONS_00002388	HXT10		0.4138	TCONS_00002693	SOL4	0.6983
TCONS_00006006	SAM3		0.1694	TCONS_00006300	YPR195C	0.7142
TCONS_00000765	RHB1		0.2134	TCONS_00000775	PAU3	0.7161
TCONS_00004063	COX14		0.7177	TCONS_00004413	NRD1	0.7206
TCONS_00001652	RNH202		0.6344	TCONS_00001729	YIL169C	0.7279
TCONS_00000944	YDR278C		0.69	TCONS_00000956	PSP1	0.7293
TCONS_00004886	tG(GCC)O1		0.6634	TCONS_00005017	YOR008C-A	0.7467
TCONS_00004968	PIP2		0.6139	TCONS_00005018	YOR029W	0.7555
TCONS_00001858	YPS6		0.8608	TCONS_00002051	HXT13	0.7984
TCONS_00000735	tN(GUU)C		0.4211	TCONS_00000765	NPP1	0.8008
TCONS_00005017	YOR008W-B		0.6735	TCONS_00005246	ATF1	0.8023
TCONS_00005741	TIF6		0.1524	TCONS_00006024	IRC15	0.8496
TCONS_00000775	ADH7		0.913	TCONS_00000944	MTH1	0.8691
TCONS_00003335	CWP1		NA	TCONS_00003699	IMH1	0.9018
TCONS_00004575	BIO5		0.3336	TCONS_00004906	TYE7	0.9081
TCONS_00003656	MHT1		0.4747	TCONS_00004063	ERO1	0.927
TCONS_00004413	RAD50		0.7078	TCONS_00004737	DSE4	0.9402
TCONS_00005543	FRE3		0.3621	TCONS_00005735	YPR014C	0.985
TCONS_00002491	ZRT1		0.1394	TCONS_00002821	YHR177W	0.9907
TCONS_00004440	RPS3		0.1234	TCONS_00004873	YNR073C	NA
TCONS_00002915	YHR212C		0.2313	TCONS_00003334	YKR015C	NA
TCONS_00004284	ADH3		0.6075	TCONS_00004534	YNL019C	NA
TCONS_00001141	MCD1		0.6459	TCONS_00001313	PST2	NA
TCONS_00002918	RPL43B		0.94	TCONS_00003335	CWP2	NA
TCONS_00000206	YBL029C-A		NA	TCONS_00000206	YBL029W	NA
TCONS_00006024	SWI1		0.2381
TCONS_00006016	DIP5		0.2501
TCONS_00006063	CLB2		0.2964
TCONS_00006300	YPR196W		0.4013
TCONS_00006189	AXL1		0.5299
